# Supplementary material for: Comprehensive machine learning-based preoperative blood features predict the prognosis for ovarian cancer
Source: BMC Cancer. 2024 Feb 26;24:267. doi: 10.1186/s12885-024-11989-1 (PMC10895771; doi:10.1186/s12885-024-11989-1)
Supplement: Supplementary file 3 — Supplementary Material 3 [file 12885_2024_11989_MOESM3_ESM.xlsx]

## Sheet: cindex
The model performance
Model	C-index of training data	C-index of test data	IBS
StepCox[both]+Enet[alpha=0.7]	0.762512	0.710942	0.168717
StepCox[backward]+Enet[alpha=0.6]	0.762297	0.709309	0.169118
CoxBoost+StepCox[both]	0.77605	0.706587	0.173678
CoxBoost+StepCox[backward]	0.77605	0.706587	0.173678
RSF+Enet[alpha=0.5]	0.763479	0.706042	0.174636
StepCox[both]+CoxBoost	0.7609	0.706042	0.170453
CoxBoost	0.759826	0.704954	0.171256
Enet[alpha=0.8]	0.762082	0.703865	0.173352
StepCox[backward]+Lasso	0.762405	0.703865	0.170014
Lasso	0.768207	0.703321	0.174477
Enet[alpha=0.9]	0.761867	0.701143	0.170321
RSF+Enet[alpha=0.9]	0.761438	0.701143	0.175015
Enet[alpha=0.7]	0.771215	0.700054	0.175537
CoxBoost+plsRcox	0.78239	0.69951	0.170847
StepCox[backward]+plsRcox	0.78239	0.69951	0.170847
CoxBoost+Ridge	0.778951	0.698421	0.1778
StepCox[both]+Enet[alpha=0.8]	0.780563	0.697877	0.179856
Enet[alpha=0.3]	0.765843	0.697333	0.17489
StepCox[both]+plsRcox	0.784109	0.697333	0.170388
StepCox[backward]+CoxBoost	0.782282	0.697333	0.179364
CoxBoost+Enet[alpha=0.6]	0.77605	0.696788	0.179001
CoxBoost+Enet[alpha=0.8]	0.775513	0.696788	0.179004
CoxBoost+Enet[alpha=0.9]	0.775621	0.696788	0.179027
CoxBoost+Lasso	0.775191	0.696788	0.179167
CoxBoost+Enet[alpha=0.4]	0.776695	0.696244	0.178575
Enet[alpha=0.6]	0.76724	0.696244	0.174695
CoxBoost+Enet[alpha=0.7]	0.775191	0.696244	0.17918
CoxBoost+StepCox[forward]	0.775083	0.696244	0.179227
CoxBoost+Enet[alpha=0.5]	0.77605	0.6957	0.178996
CoxBoost+Enet[alpha=0.2]	0.77734	0.694611	0.17855
CoxBoost+Enet[alpha=0.3]	0.776588	0.694066	0.178475
CoxBoost+Enet[alpha=0.1]	0.777662	0.693522	0.178619
StepCox[both]+Enet[alpha=0.9]	0.783249	0.693522	0.18156
RSF+Enet[alpha=0.7]	0.759933	0.689711	0.175444
RSF+Enet[alpha=0.6]	0.760148	0.687534	0.175406
StepCox[both]+Enet[alpha=0.5]	0.784324	0.68699	0.182815
StepCox[both]+Enet[alpha=0.2]	0.784001	0.681546	0.18305
RSF+Enet[alpha=0.3]	0.757784	0.681002	0.175087
StepCox[both]+Ridge	0.788514	0.681002	0.179501
StepCox[backward]+Ridge	0.787869	0.677735	0.17815
RSF+CoxBoost	0.755743	0.677191	0.175882
CoxBoost+SuperPC	0.76133	0.672292	0.151729
Enet[alpha=0.2]	0.764768	0.670659	0.17697
RSF+Enet[alpha=0.4]	0.755958	0.670659	0.175873
CoxBoost+survivalSVM	0.690523	0.669026	0.161226
Enet[alpha=0.4]	0.765735	0.666848	0.177967
Enet[alpha=0.5]	0.767669	0.666304	0.17814
StepCox[backward]+survivalSVM	0.675696	0.666304	0.160882
RSF+survivalSVM	0.693747	0.663582	0.162137
RSF+Enet[alpha=0.8]	0.753916	0.66086	0.176511
StepCox[backward]+Enet[alpha=0.2]	0.782712	0.659227	0.178913
RSF+Enet[alpha=0.2]	0.751767	0.658138	0.175916
StepCox[both]+Enet[alpha=0.6]	0.793457	0.65705	0.179515
StepCox[both]+Enet[alpha=0.4]	0.783572	0.65705	0.183202
StepCox[both]+Enet[alpha=0.3]	0.783464	0.656505	0.183164
StepCox[both]+survivalSVM	0.650768	0.656505	0.162916
StepCox[backward]+Enet[alpha=0.4]	0.789588	0.655416	0.175911
StepCox[both]+Enet[alpha=0.1]	0.790878	0.654872	0.180318
StepCox[backward]+Enet[alpha=0.9]	0.788084	0.654328	0.176288
StepCox[both]+Lasso	0.793994	0.654328	0.179264
StepCox[backward]+Enet[alpha=0.7]	0.788299	0.654328	0.176317
StepCox[backward]+Enet[alpha=0.5]	0.788407	0.653783	0.176019
StepCox[backward]+Enet[alpha=0.1]	0.788514	0.653239	0.176086
StepCox[backward]+Enet[alpha=0.8]	0.788407	0.653239	0.176034
StepCox[both]	0.793886	0.653239	0.178978
StepCox[backward]	0.790663	0.653239	0.175237
StepCox[backward]+Enet[alpha=0.3]	0.788407	0.653239	0.176344
RSF+SuperPC	0.742527	0.65215	0.157025
RSF+Enet[alpha=0.1]	0.75166	0.649973	0.175268
Enet[alpha=0.1]	0.717385	0.645073	0.182462
SuperPC	0.748222	0.644529	0.147922
survivalSVM	0.652487	0.637452	0.161656
RSF+StepCox[forward]	0.74704	0.633097	0.177477
Ridge	0.676448	0.622754	0.183334
StepCox[both]+SuperPC	0.740808	0.62221	0.164833
RSF+Ridge	0.739196	0.620033	0.175951
RSF+plsRcox	0.732427	0.596625	0.175506
plsRcox	0.734361	0.592814	0.175679
StepCox[backward]+SuperPC	0.717815	0.591726	0.175834
RSF+StepCox[both]	0.727377	0.58356	0.178473
RSF+StepCox[backward]	0.727377	0.58356	0.178473
StepCox[forward]	0.682465	0.580294	0.181595
RSF+GBM	0.614881	0.550898	0.172981
GBM	0.65786	0.541372	0.178511
StepCox[backward]+RSF	0.62439	0.528307	0.180809
RSF	0.654636	0.51497	0.178462
StepCox[both]+GBM	0.631374	0.51252	0.180603
StepCox[backward]+GBM	0.631482	0.511976	0.180487
