# Supplementary material for: Comprehensive machine learning-based preoperative blood features predict the prognosis for ovarian cancer
Source: BMC Cancer. 2024 Feb 26;24:267. doi: 10.1186/s12885-024-11989-1 (PMC10895771; doi:10.1186/s12885-024-11989-1)
Supplement: Supplementary file 4 — Supplementary Material 4 [file 12885_2024_11989_MOESM4_ESM.xlsx]

## Sheet: Sheet1
The evaluation metrics in BRS and nomogram.
	3-year AUC	5-year AUC	7-year AUC	IBS
BRS	0.738	0.781	0.752	0.169
Nomogram	0.773	0.821	0.887	0.153
